# Supplementary material for: A Splice Switch in SIGIRR Causes a Defect of IL-37-Dependent Anti-Inflammatory Activity in Cystic Fibrosis Airway Epithelial Cells
Source: Int J Mol Sci. 2022 Jul 13;23(14):7748. doi: 10.3390/ijms23147748 (PMC9318995; doi:10.3390/ijms23147748)
Supplement: Supplementary file 1 [file ijms-23-07748-s001.zip]

Archive with 1 entries (1 files):
- ijms-1742060-supplementary.pdf
